# Supplementary material for: Detecting SARS-CoV-2 variants with SNP genotyping
Source: PLoS One. 2021 Feb 24;16(2):e0243185. doi: 10.1371/journal.pone.0243185 (PMC7904205; doi:10.1371/journal.pone.0243185)
Supplement: S1 Table — (CSV) [file pone.0243185.s001.csv]

Marker	Flanking sequence with SNP in format: [C/T]
BRIS_CoV_313	AAGATGGAGAGCCTTGTCCCTGGTTTCAACGAGAAAACACACGTCCAACT[C/T]AGTTTGCCTGTTTTACAGGTTCGCGACGTGCTCGTACGTGGCTTTGGAG
BRIS_CoV_1059	CTATGAATTGCAGACACCTTTTGAAATTAAATTGGCAAAGAAATTTGACA[C/T]CTTCAATGGGGAATGTCCAAATTTTGTATTTCCCTTAAATTCCATAATC
BRIS_CoV_2416	AAAGCCTTGAATTTAGGTGAAACATTTGTCACGCACTCAAAGGGATTGTA[C/T]AGAAAGTGTGTTAAATCCAGAGAAGAAACTGGCCTACTCATGCCTCTAA
BRIS_CoV_2558	CCACAGAAGTGTTAACAGAGGAAGTTGTCTTGAAAACTGGTGATTTACAA[C/T]CATTAGAACAACCTACTAGTGAAGCTGTTGAAGCTCCATTGGTTGGTAC
BRIS_CoV_2891	CCTATACAGTTGAACTCGGTACAGAAGTAAATGAGTTCGCCTGTGTTGTG[A/G]CAGATGCTGTCATAAAAACTTTGCAACCAGTATCTGAATTACTTACACC
BRIS_CoV_4002	TAAGAAAATCAAAGCTTGTGTTGAAGAAGTTACAACAACTCTGGAAGAAA[C/T]TAAGTTCCTCACAGAAAACTTGTTACTTTATATTGACATTAATGGCAAT
BRIS_CoV_11083	TCACTTTTAGTTTTAGTCCAGAGTACTCAATGGTCTTTGTTCTTTTTTTT[G/T]TATGAAAATGCCTTTTTACCTTTTGCTATGGGTATTATTGCTATGTCTG
BRIS_CoV_14408	CATTCTGCATTGTGCAAACTTTAATGTTTTATTCTCTACAGTGTTCCCAC[C/T]TACAAGTTTTGGACCACTAGTGAGAAAAATATTTGTTGATGGTGTTCCA
BRIS_CoV_14805	CACTTCTTCTTTGCTCAGGATGGTAATGCTGCTATCAGCGATTATGACTA[C/T]TATCGTTATAATCTACCAACAATGTGTGATATCAGACAACTACTATTTG
BRIS_CoV_17247	GCATTAAAATATTTGCCTATAGATAAATGTAGTAGAATTATACCTGCACG[C/T]GCTCGTGTAGAGTGTTTTGATAAATTCAAAGTGAATTCAACATTAGAAC
BRIS_CoV_19839	CTTTGGGCTAAGCGCAACATTAAACCAGTACCAGAGGTGAAAATACTCAA[C/T]AATTTGGGTGTGGACATTGCTGCTAATACTGTGATCTGGGACTACAAAA
BRIS_CoV_20268	TTACAAGAATTTAAACCCAGGAGTCAAATGGAAATTGATTTCTTAGAATT[A/G]GCTATGGATGAATTCATTGAACGGTATAAATTAGAAGGCTATGCCTTCG
BRIS_CoV_20578	TTGAAATAATAAAATCCCAAGATTTATCTGTAGTTTCTAAGGTTGTCAAA[G/T]TGACTATTGACTATACAGAAATTTCATTTATGCTTTGGTGTAAAGATGG
BRIS_CoV_25350	CTGTTGTTCTTGTGGATCCTGCTGCAAATTTGATGAAGACGACTCTGAGC[C/T]AGTGCTCAAAGGAGTCAAATTACATTACACATAAACGAACTTATGGATT
BRIS_CoV_25429	ACATAAACGAACTTATGGATTTGTTTATGAGAATCTTCACAATTGGAACT[G/T]TAACTTTGAAGCAAGGTGAAATCAAGGATGCTACTCCTTCAGATTTTGT
BRIS_CoV_25563	CTCCCTTTCGGATGGCTTATTGTTGGCGTTGCACTTCTTGCTGTTTTTCA[G/T]AGCGCTTCCAAAATCATAACCCTCAAAAAGAGATGGCAACTAGCACTCT
BRIS_CoV_27046	CTGTGACATCAAGGACCTGCCTAAAGAAATCACTGTTGCTACATCACGAA[C/T]GCTTTCTTATTACAAATTGGGAGCTTCGCAGCGTGTAGCAGGTGACTCA
BRIS_CoV_28144	TAAATCACCCATTCAGTACATCGATATCGGTAATTATACAGTTTCCTGTT[C/T]ACCTTTTACAATTAATTGCCAGGAACCTAAATTGGGTAGTCTTGTAGTG
BRIS_CoV_28580	ACTACCGAAGAGCTACCAGACGAATTCGTGGTGGTGACGGTAAAATGAAA[G/T]ATCTCAGTCCAAGATGGTATTTCTACTACCTAGGAACTGGGCCAGAAGC
