# Supplementary material for: Detecting SARS-CoV-2 variants with SNP genotyping
Source: PLoS One. 2021 Feb 24;16(2):e0243185. doi: 10.1371/journal.pone.0243185 (PMC7904205; doi:10.1371/journal.pone.0243185)
Supplement: S2 Table — (XLSX) [file pone.0243185.s002.xlsx]

## Sheet: Test panel primer sequences
Marker	Short ID	Allele 1	Allele 2	Allele specific forward primer 1 (x-axis Primer)	Allele specific forward primer 2 (y-axis Primer)	Common reverse primer
BRIS_SARS-CoV-2_313	BaCoV01	C	T	GAAGGTGACCAAGTTCATGCTAACGAGAAAACACACGTCCAACTC	GAAGGTCGGAGTCAACGGATTCAACGAGAAAACACACGTCCAACTT	CGAGCACGTCGCGAACCTGTAA
Bris_SARS-CoV-2_1059	BaCoV02	C	T	GAAGGTGACCAAGTTCATGCTTTTGAAATTAAATTGGCAAAGAAATTTGACAC	GAAGGTCGGAGTCAACGGATTTTGAAATTAAATTGGCAAAGAAATTTGACAT	GATTATGGAATTTAAGGGAAATACAAAATT
Bris_SARS-CoV-2_2416	BaCoV03	C	T	GAAGGTGACCAAGTTCATGCTCACGCACTCAAAGGGATTGTAC	GAAGGTCGGAGTCAACGGATTGTCACGCACTCAAAGGGATTGTAT	GAGTAGGCCAGTTTCTTCTCTGGAT
Bris_SARS-CoV-2_2558	BaCoV04	C	T	GAAGGTGACCAAGTTCATGCTGTTGTCTTGAAAACTGGTGATTTACAAC	GAAGGTCGGAGTCAACGGATTAAGTTGTCTTGAAAACTGGTGATTTACAAT	CCAATGGAGCTTCAACAGCTTCACTA
Bris_SARS-CoV-2_2891	BaCoV05	A	G	GAAGGTGACCAAGTTCATGCTGTAAATGAGTTCGCCTGTGTTGTGA	GAAGGTCGGAGTCAACGGATTAAATGAGTTCGCCTGTGTTGTGG	ATACTGGTTGCAAAGTTTTTATGACAGCAT
Bris_SARS-CoV-2_4002	BaCoV06	C	T	GAAGGTGACCAAGTTCATGCTAGAAGTTACAACAACTCTGGAAGAAAC	GAAGGTCGGAGTCAACGGATTGAAGAAGTTACAACAACTCTGGAAGAAAT	GCCATTAATGTCAATATAAAGTAACAAGTT
Bris_SARS-CoV-2_11083	BaCoV07	G	T	GAAGGTGACCAAGTTCATGCTAGTACTCAATGGTCTTTGTTCTTTTTTTTG	GAAGGTCGGAGTCAACGGATTGAGTACTCAATGGTCTTTGTTCTTTTTTTTT	CATAGCAATAATACCCATAGCAAAAGGTAA
Bris_SARS-CoV-2_14408	BaCoV08	C	T	GAAGGTGACCAAGTTCATGCTGTTTTATTCTCTACAGTGTTCCCACC	GAAGGTCGGAGTCAACGGATTGTTTTATTCTCTACAGTGTTCCCACT	TCAACAAATATTTTTCTCACTAGTGGTCCA
Bris_SARS-CoV-2_14805	BaCoV09	C	T	GAAGGTGACCAAGTTCATGCTGCTATCAGCGATTATGACTAC	GAAGGTCGGAGTCAACGGATTAATGCTGCTATCAGCGATTATGACTAT	ATCACACATTGTTGGTAGATTATAACGATA
Bris_SARS-CoV-2_17247	BaCoV10	C	T	GAAGGTGACCAAGTTCATGCTAAATGTAGTAGAATTATACCTGCACGC	GAAGGTCGGAGTCAACGGATTATAAATGTAGTAGAATTATACCTGCACGT	CTAATGTTGAATTCACTTTGAATTTATCAA
Bris_SARS-CoV-2_19839	BaCoV11	C	T	GAAGGTGACCAAGTTCATGCTCAGTACCAGAGGTGAAAATACTCAAC	GAAGGTCGGAGTCAACGGATTCAGTACCAGAGGTGAAAATACTCAAT	GTCCCAGATCACAGTATTAGCAGCAA
Bris_SARS-CoV-2_20268	BaCoV12	A	G	GAAGGTGACCAAGTTCATGCTGGAGTCAAATGGAAATTGATTTCTTAGAATTA	GAAGGTCGGAGTCAACGGATTGAGTCAAATGGAAATTGATTTCTTAGAATTG	AATTTATACCGTTCAATGAATTCATCCATA
Bris_SARS-CoV-2_20578	BaCoV13	G	T	GAAGGTGACCAAGTTCATGCTATTTATCTGTAGTTTCTAAGGTTGTCAAAG	GAAGGTCGGAGTCAACGGATTTATCTGTAGTTTCTAAGGTTGTCAAAT	AGCATAAATGAAATTTCTGTATAGTCAATA
Bris_SARS-CoV-2_25350	BaCoV14	C	T	GAAGGTGACCAAGTTCATGCTAATTTGATGAAGACGACTCTGAGCC	GAAGGTCGGAGTCAACGGATTAAATTTGATGAAGACGACTCTGAGCT	TTCGTTTATGTGTAATGTAATTTGACTCCT
Bris_SARS-CoV-2_25429	BaCoV15	G	T	GAAGGTGACCAAGTTCATGCTGTTTATGAGAATCTTCACAATTGGAACTG	GAAGGTCGGAGTCAACGGATTGTTTATGAGAATCTTCACAATTGGAACTT	AAGGAGTAGCATCCTTGATTTCACCTT
Bris_SARS-CoV-2_25563	BaCoV16	G	T	GAAGGTGACCAAGTTCATGCTCGTTGCACTTCTTKCTGTTTTTCAG	GAAGGTCGGAGTCAACGGATTGCGTTGCACTTCTTKCTGTTTTTCAT	TTTTGAGGGTTATGATTTTGGAAGCGCT
Bris_SARS-CoV-2_27046	BaCoV17	C	T	GAAGGTGACCAAGTTCATGCTGAAATCACTGTTGCTACATCACGAAC	GAAGGTCGGAGTCAACGGATTAGAAATCACTGTTGCTACATCACGAAT	CTACACGCTGCGAAGCTCCCAA
Bris_SARS-CoV-2_28144	BaCoV18	C	T	GAAGGTGACCAAGTTCATGCTGATATCGGTAATTATACAGTTTCCTGTTC	GAAGGTCGGAGTCAACGGATTGATATCGGTAATTATACAGTTTCCTGTTT	TTAGGTTCCTGGCAATTAATTGTAAAAGGT
Bris_SARS-CoV-2_28580	BaCoV19	G	T	GAAGGTGACCAAGTTCATGCTGTGGTGGTGACGGTAAAATGAAAG	GAAGGTCGGAGTCAACGGATTCGTGGTGGTGACGGTAAAATGAAAT	CAGTTCCTAGGTAGTAGAAATACCATCTT
