# Supplementary material for: Detecting SARS-CoV-2 variants with SNP genotyping
Source: PLoS One. 2021 Feb 24;16(2):e0243185. doi: 10.1371/journal.pone.0243185 (PMC7904205; doi:10.1371/journal.pone.0243185)
Supplement: S3 Table — (CSV) [file pone.0243185.s003.csv]

Haplotype																			Counts by Region
313	1059	2416	2558	2891	4002	11083	14408	14805	17247	19839	20268	20578	25350	25429	25563	27046	28144	28580	BIRM	BRIS	CAMB	EXET	LIVE	LOND	NIRE	NORW	NOTT	OXON	PHEC	PHWC	SHEF	Matching Lineages
C	C	C	C	A	C	G	C	C	T	T	A	G	C	G	G	C	T	G	1	35	50	2	4	4	2	3	16	1	4	341	13	B B.3
C	C	C	C	A	C	G	C	C	T	T	A	G	C	G	T	C	T	G			1											B.3
C	C	C	C	A	C	T	C	C	T	T	A	G	C	G	G	C	T	G		1	4									6		B.3
C	C	C	C	G	C	A	C	T	T	T	A	G	C	G	G	C	T	G													1	B.2
C	C	C	C	G	C	G	C	C	T	T	A	G	C	G	G	C	C	G	1	3	20	1	6	2	1	1	2		5	6	1	A.1
C	C	C	C	G	C	G	C	C	T	T	A	G	C	G	G	C	T	G	5	70	233	9	25	5	48	12	92	14	30	98	95	B
C	C	C	C	G	C	G	C	C	T	T	A	G	C	G	G	T	T	G			1											B
C	C	C	C	G	C	G	C	C	T	T	A	G	C	G	T	C	T	G		1												B
C	C	C	C	G	C	G	C	T	C	T	A	G	C	G	G	C	T	G			1									1		B
C	C	C	C	G	C	G	C	T	T	T	A	G	C	G	G	C	C	G		16	31		2	3			4	3	2	12	7
C	C	C	C	G	C	G	C	T	T	T	A	G	C	G	G	C	T	G			1										1	B
C	C	C	C	G	C	G	T	C	T	C	A	G	C	G	G	C	T	G		38	85		7	3		1	2	8	11	100	21	B.1
C	C	C	C	G	C	G	T	C	T	C	A	G	C	G	T	C	T	G												1
C	C	C	C	G	C	G	T	C	T	T	A	G	C	C	G	C	T	G		1												B.1
C	C	C	C	G	C	G	T	C	T	T	A	G	C	G	C	C	T	G					1									B.1
C	C	C	C	G	C	G	T	C	T	T	A	G	C	G	G	C	T	A										4				B.1
C	C	C	C	G	C	G	T	C	T	T	A	G	C	G	G	C	T	G	21	466	2082	81	178	198	61	195	197	289	318	949	387	B B.1 B.1.1 B.1.10 B.1.20
C	C	C	C	G	C	G	T	C	T	T	A	G	C	G	G	C	T	T	6	35	50		3	2	1		17	13	12	26	127	B.1.1
C	C	C	C	G	C	G	T	C	T	T	A	G	C	G	G	T	T	G		25	64	3	6	6		4	7	13	17	29	19	B.1
C	C	C	C	G	C	G	T	C	T	T	A	G	C	G	T	C	T	G		3	27		1			1	2	4		7	7	B.1
C	C	C	C	G	C	G	T	C	T	T	A	G	C	T	G	C	T	G		32	357	5	12	14	3	31	70	13	31	103	16	B.1.11
C	C	C	C	G	C	G	T	C	T	T	A	G	C	T	G	T	T	G										4				B.1.11
C	C	C	C	G	C	G	T	C	T	T	A	G	T	G	G	C	T	G		15	83	7	2	9	4	5	12	6	22	29	22	B.1.7
C	C	C	C	G	C	G	T	C	T	T	A	G	T	T	G	C	T	G									1		1			B.1.11
C	C	C	C	G	C	G	T	C	T	T	A	T	C	T	G	C	T	G			2											B.1.11
C	C	C	C	G	C	G	T	C	T	T	G	G	C	G	G	C	C	G			1											B.1.5
C	C	C	C	G	C	G	T	C	T	T	G	G	C	G	G	C	T	G		52	224	6	21	14	8	22	25	20	28	140	38	B.1 B.1.5 B.1.5.3
C	C	C	C	G	C	G	T	T	T	T	A	G	C	G	G	C	T	G			47											B B.1
C	C	C	C	G	C	T	C	C	T	T	A	G	C	G	G	C	T	G		4	12	3	1	1		1	4	1	9	5	4	B
C	C	C	C	G	C	T	C	T	C	T	A	G	C	G	G	C	T	A			1
C	C	C	C	G	C	T	C	T	C	T	A	G	C	G	G	C	T	G	1	54	200	3	13	7	9	20	52	18	26	102	31	B.2
C	C	C	C	G	C	T	C	T	C	T	A	G	C	G	T	C	T	G									1					B.2
C	C	C	C	G	C	T	C	T	T	T	A	G	C	G	G	C	C	G			1
C	C	C	C	G	C	T	C	T	T	T	A	G	C	G	G	C	T	G		22	93	3	4	7	1	4	19	16	19	31	27	B.2
C	C	C	C	G	C	T	T	C	T	T	A	G	C	G	G	C	T	G		12	15		8		1		2	4	1	41	4	B.1
C	C	C	C	G	C	T	T	C	T	T	A	G	C	G	T	C	T	G							1							B.1
C	C	C	C	G	C	T	T	C	T	T	A	G	C	T	G	C	T	G			2									3		B.1.11
C	C	C	C	G	C	T	T	C	T	T	A	G	T	G	G	C	T	G			1											B.1.7
C	C	C	C	G	C	T	T	C	T	T	G	G	C	G	G	C	T	G			2									1	1	B.1.5
C	C	C	C	G	T	G	T	C	T	T	A	G	C	G	G	C	T	G		7	149	1		10	1		27	1	4	28	28	B.1.1
C	C	C	C	G	T	T	T	C	T	T	A	G	C	G	G	C	T	G			1										13	B.1 B.1.1
C	C	C	C	T	C	G	C	C	T	T	A	G	C	G	G	C	T	G											1			B
C	C	C	T	G	C	A	C	T	T	T	A	G	C	G	G	C	T	G			1											B.2.1
C	C	C	T	G	C	T	C	C	T	T	A	G	C	G	G	C	T	G			1											B.2.1
C	C	C	T	G	C	T	C	T	T	T	A	G	C	G	G	C	T	G		123	485	3	10	23	10	8	49	31	98	173	118	B.2.1
C	C	T	C	G	C	G	T	C	T	T	A	G	C	G	T	C	T	G		3	23			1				1	1	7	4	B.1
C	C	T	C	G	C	G	T	C	T	T	A	T	C	G	T	C	T	G		41	98			8		3	4	5	10	18	6	B.1.13
C	C	T	C	G	C	T	T	C	T	T	A	T	C	G	T	C	T	G		1												B.1.13
C	T	C	C	G	C	G	T	C	T	T	A	G	C	G	G	C	T	G		2							1					B.1
C	T	C	C	G	C	G	T	C	T	T	A	G	C	G	T	C	T	G	2	47	230	4	10	24	7	6	15	11	25	85	27	B.1
C	T	C	C	G	C	G	T	C	T	T	G	G	C	G	G	C	T	G			2								1			B.1.5
C	T	C	C	G	C	T	T	C	T	T	A	G	C	G	T	C	T	G		4	4						1	2		2	1	B.1
C	T	C	T	G	C	T	C	T	T	T	A	G	C	G	G	C	T	G			1											B.2.1
T	C	C	C	G	C	G	T	C	T	C	A	G	C	G	G	C	T	G			1											B.1
T	C	C	C	G	C	G	T	C	T	T	A	G	C	G	G	C	T	G		4	70		2	9	1	3	7	7	10	36	9	B.1
T	C	C	C	G	C	G	T	C	T	T	A	G	C	G	G	T	T	G												1		B.1
T	C	C	C	G	C	T	C	T	T	T	A	G	C	G	G	C	T	G									1					B.2
T	C	C	C	G	C	T	T	C	T	T	A	G	C	G	G	C	T	G												1		B.1
T	C	C	T	G	C	T	C	T	T	T	A	G	C	G	G	C	T	G			1											B.2.1
