# Supplementary material for: Detecting SARS-CoV-2 variants with SNP genotyping
Source: PLoS One. 2021 Feb 24;16(2):e0243185. doi: 10.1371/journal.pone.0243185 (PMC7904205; doi:10.1371/journal.pone.0243185)
Supplement: S4 Table — (XLSX) [file pone.0243185.s004.xlsx]

## Sheet: Sheet1
	Bris_SARS-CoV-2_313	Bris_SARS-CoV-2_1059	Bris_SARS-CoV-2_2416	Bris_SARS-CoV-2_2558	Bris_SARS-CoV-2_2891	Bris_SARS-CoV-2_4002	Bris_SARS-CoV-2_11083	Bris_SARS-CoV-2_14408	Bris_SARS-CoV-2_14805	Bris_SARS-CoV-2_17247	Bris_SARS-CoV-2_19839	Bris_SARS-CoV-2_20268	Bris_SARS-CoV-2_20578	Bris_SARS-CoV-2_25350	Bris_SARS-CoV-2_25429	Bris_SARS-CoV-2_25563	Bris_SARS-CoV-2_27046	Bris_SARS-CoV-2_28144	Bris_SARS-CoV-2_28580	Bris_SARS-CoV-2_Del1		No. of markers that worked	Percentage
PHE_A1	C:C	C:C	C:C	C:C	G:G	C:C	G:G	T:T	C:C	T:T	T:T	A:A	G:G	C:C	G:G	G:G	C:C	T:T	G:G	A:A		20	100
PHE_A4	C:C	C:C	C:C	C:C	G:G	C:C	G:G	T:T	C:C	T:T	T:T	A:A	G:G	C:C	G:G	G:G	C:C	T:T	G:G	A:A		20	100
PHE_A5	C:C	C:C	C:C	C:C	G:G	C:C	G:G	T:T	C:C	T:T	T:T	A:A	G:G	C:C	G:G	G:G	C:C	T:T	G:G	A:A		20	100
PHE_B1	C:C	C:C	C:C	C:C	G:G	C:C	G:G	T:T	C:C	T:T	T:T	A:A	G:G	C:C	G:G	G:G	T:T	T:T	G:G	A:A		20	100
PHE_B2	C:C	C:C	C:C	C:C	G:G	C:C	G:G	T:T	C:C	T:C	T:T	A:A	G:G	C:C	G:G	G:G	C:C	T:T	G:G	A:A		20	100
PHE_C5	C:C	C:C	C:C	C:C	G:G	C:C	G:G	T:T	C:C	T:T	T:T	A:A	G:G	C:C	G:G	G:G	C:C	T:T	G:G	A:A		20	100
PHE_D2	C:C	C:C	C:C	C:C	G:G	C:C	G:G	T:T	C:C	T:T	T:T	A:A	G:G	C:C	G:G	G:G	C:C	T:T	G:G	A:A		20	100
PHE_D5	C:C	C:C	C:C	C:C	G:G	C:C	G:G	T:T	C:C	T:T	T:C	A:A	G:G	C:C	G:G	G:G	C:C	T:T	G:G	A:A		20	100
PHE_D6	C:C	C:C	C:C	C:C	G:G	C:C	G:G	T:T	C:C	T:T	T:T	A:A	G:G	C:C	G:G	G:G	C:C	T:T	G:G	T:T		20	100
PHE_E1	C:C	C:C	C:C	C:C	G:G	C:C	G:G	T:T	C:C	T:T	T:T	A:A	G:G	C:C	G:G	G:G	C:C	T:T	G:G	A:A		20	100
PHE_E2	C:C	C:C	C:C	C:C	G:G	C:C	G:G	T:T	C:C	T:C	T:T	A:A	G:G	C:C	G:G	G:G	C:C	T:T	G:G	A:A		20	100
PHE_E3	C:C	C:C	C:C	C:C	G:G	C:C	G:G	T:T	C:C	T:T	T:T	A:A	G:G	C:C	G:G	G:G	C:C	T:T	G:G	A:A		20	100
PHE_E5	C:C	C:C	C:C	C:C	G:G	C:C	G:G	T:T	C:C	T:T	T:T	A:A	G:G	C:C	G:G	G:G	C:C	T:T	G:G	A:A		20	100
PHE_E6	C:C	C:C	C:C	C:C	G:G	C:C	G:G	T:T	C:C	T:T	T:T	A:A	G:G	C:C	G:G	G:G	C:C	T:T	G:G	A:A		20	100
PHE_F4	C:C	C:C	C:C	C:C	G:G	C:C	G:G	T:T	C:C	T:T	T:T	A:A	G:G	C:C	G:G	G:G	C:C	T:T	G:G	A:A		20	100
PHE_F5	C:C	C:C	C:C	C:C	G:G	C:C	G:G	T:T	C:C	T:T	T:T	A:A	G:G	C:C	G:G	G:G	C:C	T:T	G:G	A:A		20	100
PHE_G1	C:C	C:C	C:C	C:C	G:G	C:C	G:G	T:T	C:C	T:T	T:T	A:A	G:G	C:C	G:G	G:G	C:C	T:T	G:G	A:A		20	100
PHE_G2	T:T	C:C	C:C	C:C	G:G	C:C	G:G	T:T	C:C	T:T	T:T	A:A	G:G	C:C	G:G	G:G	C:C	T:T	G:G	A:A		20	100
PHE_G4	C:C	C:C	C:C	C:C	G:G	C:C	T:T	C:C	T:T	T:T	T:T	A:A	G:G	C:C	G:G	G:G	C:C	T:T	T:G	A:A		20	100
PHE_H2	C:C	C:C	C:C	C:C	G:G	C:C	T:G	T:T	C:C	T:T	T:T	A:A	G:G	C:C	G:G	T:G	C:C	T:T	G:G	A:A		20	100
PHE_H4	C:C	C:C	C:C	C:C	G:G	C:C	G:G	T:T	C:C	T:T	T:T	A:A	G:G	C:C	G:G	G:G	C:C	T:T	G:G	A:A		20	100
PHE_H5	C:C	C:C	C:C	T:C	G:G	C:C	G:G	T:T	C:C	T:T	T:T	A:A	G:G	C:C	G:G	G:G	C:C	T:T	G:G	A:A		20	100
PHE_A6	C:C	C:C	C:C		G:G	C:C	G:G	T:T	C:C	T:T	T:T	A:A	G:G	C:C	G:G	G:G	C:C	T:T	G:G	A:A		19	95
PHE_C2	C:C	C:C	C:C	C:C	G:G	C:C	G:G	T:T	C:C	T:T	T:T	A:A	G:G	C:C	G:G	G:G	C:C		G:G	A:A		19	95
PHE_C3		C:C	C:C	C:C	G:G	C:C	G:G	T:T	C:C	T:T	C:C	A:A	G:G	C:C	G:G	G:G	C:C	T:T	G:G	A:A		19	95
PHE_D3	C:C	C:C	C:C	C:C	G:G	C:C	G:G	T:T	C:C	T:T		A:A	G:G	C:C	G:G	G:G	C:C	T:T	G:G	A:A		19	95
PHE_A2	C:C	C:C	C:C	C:C	G:G			T:T	C:C	T:T	T:T	A:A	G:G	C:C	G:G	G:G	C:C	T:T	G:G	A:A		18	90
PHE_C4	T:T	C:C	C:C	C:C	G:G	C:C	G:G		C:C		T:T	A:A	G:G	C:C	G:G	G:G	C:C	T:T	G:G	A:A		18	90
PHE_B4	C:C	C:C	C:C	C:C	G:G			T:T	C:C	T:T	T:T	A:A	G:G		G:G	G:G	C:C	T:T	G:G	A:A		17	85
PHE_B5	C:C	C:C	C:C	C:C	G:G	C:C	G:G		C:C			A:A	G:G	C:C	G:G	G:G	C:C	T:T	G:G	A:A		17	85
PHE_F1	T:C	C:C	C:C		G:G	C:C	G:G		C:C	T:T	T:C	A:A	G:G		G:G	G:G	C:C	T:T	G:G	A:A		17	85
PHE_A7					G:G	C:C	G:G	T:T	C:C	T:T	T:T	A:A	G:G	C:C	G:G	G:G	C:C	T:T	T:T	A:A		16	80
PHE_B7					G:G	C:C	G:G	T:T	C:C	T:T	T:T	A:A	G:G	C:C	G:G	G:G	C:C	T:T	G:G	T:T		16	80
PHE_E4	C:C	C:C		C:C	G:G	C:C	G:G			T:T	T:T	A:A	G:G	C:C	G:G	T:T		T:T	G:G	A:A		16	80
PHE_G6				C:C	G:G	C:C	G:G	T:T	C:C	T:T	T:T	A:A	G:G	C:C	G:G	G:G	C:C	T:T	G:G			16	80
PHE_B6	C:C	C:C	C:C			C:C		T:T	C:C	T:T		A:A	G:G		G:G	G:G	C:C	T:T	G:G	A:A		15	75
PHE_F6	C:C	C:C	C:C		G:G	C:C	G:G	T:T		T:T	T:T	A:A	G:G		G:G			T:T	G:G	T:T		15	75
PHE_G5	C:C	C:C	C:C		G:G	C:C	T:T	C:C		T:T	T:T	A:A	G:G		G:G			T:C	G:G	A:A		15	75
PHE_D1	C:C	C:C	C:C	C:C	G:G	C:C	G:G	T:T				A:A	G:G	C:C	G:G	G:G				A:A		14	70
PHE_G3	C:C	C:C	C:C	C:C		C:C	T:T			T:T			G:G		G:G	G:G	C:C		G:G			12	60
PHE_H3	C:C	C:C		C:C		C:C	G:G			T:T			G:G		G:G	G:G	C:C			T:T		11	55
PHE_A3	C:C	C:C	C:C			C:C	G:G	T:T		C:C			G:G		G:G					T:T		10	50
PHE_C6	C:C	C:C	C:C			C:C	G:G				T:T				G:G				G:G	T:T		9	45
PHE_D4	C:C		C:C			C:C	G:G			C:C			G:G		G:G	T:T						8	40
PHE_F3			C:C				G:G			C:C			G:G		G:G	G:G			G:G	A:A		8	40
PHE_H1		C:C				C:C	T:G			T:T					G:G	T:T		T:T	G:G			8	40
PHE_H6	T:T		T:T			C:C				T:T	T:T									A:A		6	30
PHE_B3			C:C			C:C	G:G			T:T						G:G						5	25
PHE_C1						T:C									G:G				G:G	A:A		4	20
PHE_F2			C:C			C:C									G:G					T:T		4	20
No. of samples that worked	41	41	43	34	38	47	44	36	35	44	37	39	44	34	48	43	37	38	43	45
Percentage	82	82	86	68	76	94	88	72	70	88	74	78	88	68	96	86	74	76	86	90		81.1	18.9
Polymorphic	Yes	No	No (if poor samples removed)	No	No	No (if poor sample removed)	Yes	Yes	Yes	Yes	Yes	No	No	No	No	Yes	Yes	No	Yes	Yes
		Yes in CaCo		Yes (if single heterozygote included))														Yes (if single heterozygote included)
Excluding poor quality samples
No. of samples that worked	38	39	37	34	38	40	39	36	35	39	35	39	42	34	42	39	37	37	39	40
	90	92	88	80	90	95	92	85	83	92	83	92	100	80	100	92	88	88	92	95		89.85	10.15

## Sheet: Sheet2
Sample Names	Bris_SARS-CoV-2_313	Bris_SARS-CoV-2_2558	Bris_SARS-CoV-2_11083	Bris_SARS-CoV-2_14408	Bris_SARS-CoV-2_14805	Bris_SARS-CoV-2_17247	Bris_SARS-CoV-2_19839	Bris_SARS-CoV-2_25563	Bris_SARS-CoV-2_27046	Bris_SARS-CoV-2_28144	Bris_SARS-CoV-2_28580	Bris_SARS-CoV-2_Del1	Group
PHE_A1	C:C	C:C	G:G	T:T	C:C	T:T	T:T	G:G	C:C	T:T	G:G	A:A	1
PHE_A2	C:C	C:C		T:T	C:C	T:T	T:T	G:G	C:C	T:T	G:G	A:A
PHE_A4	C:C	C:C	G:G	T:T	C:C	T:T	T:T	G:G	C:C	T:T	G:G	A:A
PHE_A5	C:C	C:C	G:G	T:T	C:C	T:T	T:T	G:G	C:C	T:T	G:G	A:A
PHE_A6	C:C		G:G	T:T	C:C	T:T	T:T	G:G	C:C	T:T	G:G	A:A
PHE_B4	C:C	C:C		T:T	C:C	T:T	T:T	G:G	C:C	T:T	G:G	A:A
PHE_B5	C:C	C:C	G:G		C:C			G:G	C:C	T:T	G:G	A:A
PHE_B6	C:C			T:T	C:C	T:T		G:G	C:C	T:T	G:G	A:A
PHE_C2	C:C	C:C	G:G	T:T	C:C	T:T	T:T	G:G	C:C		G:G	A:A
PHE_C5	C:C	C:C	G:G	T:T	C:C	T:T	T:T	G:G	C:C	T:T	G:G	A:A
PHE_D1	C:C	C:C	G:G	T:T				G:G				A:A
PHE_D2	C:C	C:C	G:G	T:T	C:C	T:T	T:T	G:G	C:C	T:T	G:G	A:A
PHE_D3	C:C	C:C	G:G	T:T	C:C	T:T		G:G	C:C	T:T	G:G	A:A
PHE_E1	C:C	C:C	G:G	T:T	C:C	T:T	T:T	G:G	C:C	T:T	G:G	A:A
PHE_E3	C:C	C:C	G:G	T:T	C:C	T:T	T:T	G:G	C:C	T:T	G:G	A:A
PHE_E5	C:C	C:C	G:G	T:T	C:C	T:T	T:T	G:G	C:C	T:T	G:G	A:A
PHE_E6	C:C	C:C	G:G	T:T	C:C	T:T	T:T	G:G	C:C	T:T	G:G	A:A
PHE_F4	C:C	C:C	G:G	T:T	C:C	T:T	T:T	G:G	C:C	T:T	G:G	A:A
PHE_F5	C:C	C:C	G:G	T:T	C:C	T:T	T:T	G:G	C:C	T:T	G:G	A:A
PHE_G1	C:C	C:C	G:G	T:T	C:C	T:T	T:T	G:G	C:C	T:T	G:G	A:A
PHE_G6		C:C	G:G	T:T	C:C	T:T	T:T	G:G	C:C	T:T	G:G
PHE_H4	C:C	C:C	G:G	T:T	C:C	T:T	T:T	G:G	C:C	T:T	G:G	A:A
PHE_A3	C:C		G:G	T:T		C:C						T:T	2
PHE_A7			G:G	T:T	C:C	T:T	T:T	G:G	C:C	T:T	T:T	A:A	3
PHE_B1	C:C	C:C	G:G	T:T	C:C	T:T	T:T	G:G	T:T	T:T	G:G	A:A	4
PHE_B2	C:C	C:C	G:G	T:T	C:C	T:C	T:T	G:G	C:C	T:T	G:G	A:A	5
PHE_E2	C:C	C:C	G:G	T:T	C:C	T:C	T:T	G:G	C:C	T:T	G:G	A:A
PHE_C3		C:C	G:G	T:T	C:C	T:T	C:C	G:G	C:C	T:T	G:G	A:A	6
PHE_D5	C:C	C:C	G:G	T:T	C:C	T:T	T:C	G:G	C:C	T:T	G:G	A:A	7
PHE_B7			G:G	T:T	C:C	T:T	T:T	G:G	C:C	T:T	G:G	T:T	8
PHE_D6	C:C	C:C	G:G	T:T	C:C	T:T	T:T	G:G	C:C	T:T	G:G	T:T
PHE_F6	C:C		G:G	T:T		T:T	T:T			T:T	G:G	T:T
PHE_H3	C:C	C:C	G:G			T:T		G:G	C:C			T:T
PHE_E4	C:C	C:C	G:G			T:T	T:T	T:T		T:T	G:G	A:A	9
PHE_F1	T:C		G:G		C:C	T:T	T:C	G:G	C:C	T:T	G:G	A:A	10
PHE_C4	T:T	C:C	G:G		C:C		T:T	G:G	C:C	T:T	G:G	A:A	11
PHE_G2	T:T	C:C	G:G	T:T	C:C	T:T	T:T	G:G	C:C	T:T	G:G	A:A
PHE_G4	C:C	C:C	T:T	C:C	T:T	T:T	T:T	G:G	C:C	T:T	T:G	A:A	12
PHE_G3	C:C	C:C	T:T			T:T		G:G	C:C		G:G		13
PHE_G5	C:C		T:T	C:C		T:T	T:T			T:C	G:G	A:A
PHE_H2	C:C	C:C	T:G	T:T	C:C	T:T	T:T	T:G	C:C	T:T	G:G	A:A	14
PHE_H5	C:C	T:C	G:G	T:T	C:C	T:T	T:T	G:G	C:C	T:T	G:G	A:A	15

## Sheet: PHE
	Bris_SARS-CoV-2_313	Bris_SARS-CoV-2_1059	Bris_SARS-CoV-2_2416	Bris_SARS-CoV-2_2558	Bris_SARS-CoV-2_2891	Bris_SARS-CoV-2_4002	Bris_SARS-CoV-2_11083	Bris_SARS-CoV-2_14408	Bris_SARS-CoV-2_14805	Bris_SARS-CoV-2_17247	Bris_SARS-CoV-2_19839	Bris_SARS-CoV-2_20268	Bris_SARS-CoV-2_20578	Bris_SARS-CoV-2_25350	Bris_SARS-CoV-2_25429	Bris_SARS-CoV-2_25563	Bris_SARS-CoV-2_27046	Bris_SARS-CoV-2_28144	Bris_SARS-CoV-2_28580			No. of markers that worked	Percentage
PHE_A1	C:C	C:C	C:C	C:C	G:G	C:C	G:G	T:T	C:C	T:T	T:T	A:A	G:G	C:C	G:G	G:G	C:C	T:T	G:G			19	100
PHE_A4	C:C	C:C	C:C	C:C	G:G	C:C	G:G	T:T	C:C	T:T	T:T	A:A	G:G	C:C	G:G	G:G	C:C	T:T	G:G			19	100
PHE_A5	C:C	C:C	C:C	C:C	G:G	C:C	G:G	T:T	C:C	T:T	T:T	A:A	G:G	C:C	G:G	G:G	C:C	T:T	G:G			19	100
PHE_B1	C:C	C:C	C:C	C:C	G:G	C:C	G:G	T:T	C:C	T:T	T:T	A:A	G:G	C:C	G:G	G:G	T:T	T:T	G:G			19	100
PHE_B2	C:C	C:C	C:C	C:C	G:G	C:C	G:G	T:T	C:C	T:C	T:T	A:A	G:G	C:C	G:G	G:G	C:C	T:T	G:G			19	100
PHE_C5	C:C	C:C	C:C	C:C	G:G	C:C	G:G	T:T	C:C	T:T	T:T	A:A	G:G	C:C	G:G	G:G	C:C	T:T	G:G			19	100
PHE_D2	C:C	C:C	C:C	C:C	G:G	C:C	G:G	T:T	C:C	T:T	T:T	A:A	G:G	C:C	G:G	G:G	C:C	T:T	G:G			19	100
PHE_D5	C:C	C:C	C:C	C:C	G:G	C:C	G:G	T:T	C:C	T:T	T:C	A:A	G:G	C:C	G:G	G:G	C:C	T:T	G:G			19	100
PHE_D6	C:C	C:C	C:C	C:C	G:G	C:C	G:G	T:T	C:C	T:T	T:T	A:A	G:G	C:C	G:G	G:G	C:C	T:T	G:G			19	100
PHE_E1	C:C	C:C	C:C	C:C	G:G	C:C	G:G	T:T	C:C	T:T	T:T	A:A	G:G	C:C	G:G	G:G	C:C	T:T	G:G			19	100
PHE_E2	C:C	C:C	C:C	C:C	G:G	C:C	G:G	T:T	C:C	T:C	T:T	A:A	G:G	C:C	G:G	G:G	C:C	T:T	G:G			19	100
PHE_E3	C:C	C:C	C:C	C:C	G:G	C:C	G:G	T:T	C:C	T:T	T:T	A:A	G:G	C:C	G:G	G:G	C:C	T:T	G:G			19	100
PHE_E5	C:C	C:C	C:C	C:C	G:G	C:C	G:G	T:T	C:C	T:T	T:T	A:A	G:G	C:C	G:G	G:G	C:C	T:T	G:G			19	100
PHE_E6	C:C	C:C	C:C	C:C	G:G	C:C	G:G	T:T	C:C	T:T	T:T	A:A	G:G	C:C	G:G	G:G	C:C	T:T	G:G			19	100
PHE_F4	C:C	C:C	C:C	C:C	G:G	C:C	G:G	T:T	C:C	T:T	T:T	A:A	G:G	C:C	G:G	G:G	C:C	T:T	G:G			19	100
PHE_F5	C:C	C:C	C:C	C:C	G:G	C:C	G:G	T:T	C:C	T:T	T:T	A:A	G:G	C:C	G:G	G:G	C:C	T:T	G:G			19	100
PHE_G1	C:C	C:C	C:C	C:C	G:G	C:C	G:G	T:T	C:C	T:T	T:T	A:A	G:G	C:C	G:G	G:G	C:C	T:T	G:G			19	100
PHE_G2	T:T	C:C	C:C	C:C	G:G	C:C	G:G	T:T	C:C	T:T	T:T	A:A	G:G	C:C	G:G	G:G	C:C	T:T	G:G			19	100
PHE_G4	C:C	C:C	C:C	C:C	G:G	C:C	T:T	C:C	T:T	T:T	T:T	A:A	G:G	C:C	G:G	G:G	C:C	T:T	T:G			19	100
PHE_H2	C:C	C:C	C:C	C:C	G:G	C:C	T:G	T:T	C:C	T:T	T:T	A:A	G:G	C:C	G:G	T:G	C:C	T:T	G:G			19	100
PHE_H4	C:C	C:C	C:C	C:C	G:G	C:C	G:G	T:T	C:C	T:T	T:T	A:A	G:G	C:C	G:G	G:G	C:C	T:T	G:G			19	100
PHE_H5	C:C	C:C	C:C	T:C	G:G	C:C	G:G	T:T	C:C	T:T	T:T	A:A	G:G	C:C	G:G	G:G	C:C	T:T	G:G			19	100
PHE_A6	C:C	C:C	C:C		G:G	C:C	G:G	T:T	C:C	T:T	T:T	A:A	G:G	C:C	G:G	G:G	C:C	T:T	G:G			18	95
PHE_C2	C:C	C:C	C:C	C:C	G:G	C:C	G:G	T:T	C:C	T:T	T:T	A:A	G:G	C:C	G:G	G:G	C:C		G:G			18	95
PHE_C3		C:C	C:C	C:C	G:G	C:C	G:G	T:T	C:C	T:T	C:C	A:A	G:G	C:C	G:G	G:G	C:C	T:T	G:G			18	95
PHE_D3	C:C	C:C	C:C	C:C	G:G	C:C	G:G	T:T	C:C	T:T		A:A	G:G	C:C	G:G	G:G	C:C	T:T	G:G			18	95
PHE_A2	C:C	C:C	C:C	C:C	G:G			T:T	C:C	T:T	T:T	A:A	G:G	C:C	G:G	G:G	C:C	T:T	G:G			17	89
PHE_C4	T:T	C:C	C:C	C:C	G:G	C:C	G:G		C:C		T:T	A:A	G:G	C:C	G:G	G:G	C:C	T:T	G:G			17	90
PHE_B4	C:C	C:C	C:C	C:C	G:G			T:T	C:C	T:T	T:T	A:A	G:G		G:G	G:G	C:C	T:T	G:G			16	84
PHE_B5	C:C	C:C	C:C	C:C	G:G	C:C	G:G		C:C			A:A	G:G	C:C	G:G	G:G	C:C	T:T	G:G			16	84
PHE_F1	T:C	C:C	C:C		G:G	C:C	G:G		C:C	T:T	T:C	A:A	G:G		G:G	G:G	C:C	T:T	G:G			16	84
PHE_G6				C:C	G:G	C:C	G:G	T:T	C:C	T:T	T:T	A:A	G:G	C:C	G:G	G:G	C:C	T:T	G:G			16	84
PHE_A7					G:G	C:C	G:G	T:T	C:C	T:T	T:T	A:A	G:G	C:C	G:G	G:G	C:C	T:T	T:T			15	79
PHE_B7					G:G	C:C	G:G	T:T	C:C	T:T	T:T	A:A	G:G	C:C	G:G	G:G	C:C	T:T	G:G			15	79
PHE_E4	C:C	C:C		C:C	G:G	C:C	G:G			T:T	T:T	A:A	G:G	C:C	G:G	T:T		T:T	G:G			15	79
PHE_B6	C:C	C:C	C:C			C:C		T:T	C:C	T:T		A:A	G:G		G:G	G:G	C:C	T:T	G:G			14	74
PHE_F6	C:C	C:C	C:C		G:G	C:C	G:G	T:T		T:T	T:T	A:A	G:G		G:G			T:T	G:G			14	74
PHE_G5	C:C	C:C	C:C		G:G	C:C	T:T	C:C		T:T	T:T	A:A	G:G		G:G			T:C	G:G			14	74
PHE_D1	C:C	C:C	C:C	C:C	G:G	C:C	G:G	T:T				A:A	G:G	C:C	G:G	G:G						13	68
PHE_G3	C:C	C:C	C:C	C:C		C:C	T:T			T:T			G:G		G:G	G:G	C:C		G:G			12	63
PHE_H3	C:C	C:C		C:C		C:C	G:G			T:T			G:G		G:G	G:G	C:C					10	53
PHE_A3	C:C	C:C	C:C			C:C	G:G	T:T		C:C			G:G		G:G							9	47
PHE_C6	C:C	C:C	C:C			C:C	G:G				T:T				G:G				G:G			8	42
PHE_D4	C:C		C:C			C:C	G:G			C:C			G:G		G:G	T:T						8	42
PHE_F3			C:C				G:G			C:C			G:G		G:G	G:G			G:G			7	37
PHE_H1		C:C				C:C	T:G			T:T					G:G	T:T		T:T	G:G			8	42
PHE_H6	T:T		T:T			C:C				T:T	T:T											5	26
PHE_B3			C:C			C:C	G:G			T:T						G:G						5	26
PHE_C1						T:C									G:G				G:G			3	16
PHE_F2			C:C			C:C									G:G							3	16
No. of samples that worked	41	41	43	34	38	47	44	36	35	44	37	39	44	34	48	43	37	38	43			Average
% samples that worked	82	82	86	68	76	94	88	72	70	88	74	78	88	68	96	86	74	76	86			80.6316
% Samples that failed	18	18	14	32	24	6	12	28	30	12	26	22	12	32	4	14	26	24	14			19.3684
Excluding poor quality samples
No. of samples that worked	38	39	37	35	39	40	39	36	36	39	36	40	42	35	42	40	38	38	40
% samples that worked	92	95	90	85	95	97	95	87	87	95	87	97	102	85	102	97	92	92	97			93.1053	6.89474
% Samples that failed	8	5	10	15	5	3	5	13	13	5	13	3	-2	15	-2	3	8	8	3
