# Supplementary material for: Detecting SARS-CoV-2 variants with SNP genotyping
Source: PLoS One. 2021 Feb 24;16(2):e0243185. doi: 10.1371/journal.pone.0243185 (PMC7904205; doi:10.1371/journal.pone.0243185)
Supplement: S5 Table — (CSV) [file pone.0243185.s005.csv]

Name	Sequence
BRIS_CoV_313	NNNATGGAGAGCCTTGTCCCTGGTTTCAACGAGAAAACACACGTCCAACT[C/T]AGTTTGCCTGTTTTACAGGTTCGCGACGTGCTCGTACGTGGCTTTGGAG
BRIS_CoV_2638	GAAGCTCCATTGGTTGGTACACCAGTTTGTATTAACGGGCTTATGTTGCT[C/T]GAAATCAAAGACACAGAAAAGTACTGTGCCCTTGCACCTAATATGATGG
BRIS_CoV_6211	GATGTGGTGGCTATTGATTATAAACACTACACACCCTCTTTTAAGAAAGG[A/G]GCTAAATTGTTACATAAACCTATTGTTTGGCATGTTAACAATGCAACTA
BRIS_CoV_9438	GGACATATCAGCATCTATAGTAGCTGGTGGTATTGTAGCTATCGTWGTAA[C/T]ATGCCTTGCCTACTATTTTATGAGGTTTAGAAGAGCTTTTGGTGAATAC
BRIS_CoV_10265	ATGAAGATTTACTCATTCGTAAGTCTAATCATAATTTCTTGGTACAGGCT[A/G]GTAATGTTCAACTCAGGGTTATTGGACATTCTATGCAAAATTGTGTACT
BRIS_CoV_11195	TGTTTGTCAAACATAAGCATGCATTTCTCTGTTTGTTTTTGTTACCTTCT[C/T]TTGCCACTGTAGCTTATTTTAATATGGTCTATATGCCTGCTAGTTGGGT
BRIS_CoV_13536	GCAGCCCGTCTTACACCGTGCGGCACAGGCACTAGTACTGATGTCGTATA[C/T]AGGGCTTTTGACATCTACAATGATAAAGTAGCTGGTTTTGCTAAATTCC
BRIS_CoV_14741	AGACTTCTATGACTTTGCTGTGTCTAAGGGTTTCTTTAAGGAAGGAAGTT[C/T]TGTTGAATTAAAACACTTCTTCTTTGCTCAGGATGGTAATGCTGCTATC
BRIS_CoV_19524	TTAGGTGGTGCTGTCTGTAGACATCATGCTAATGAGTACAGATTGTATCT[C/T]GATGCTTATAACATGATKATCTCAGCTGGCTTTAGCTTGTGGGTTTACA
BRIS_CoV_19542	AGACATCATGCTAATGARTACAGATTGTATCTYGATGCTTATAACATGAT[G/T]ATCTCAGCTGGCTTTAGCTTGTGGGTTTACAAACAATTTGATACTTATA
BRIS_CoV_19839	CTTTGGGCTAAGCGCAACATTAAACCAGTACCAGAGGTGAAAATACTCAA[C/T]AATTTGGGTGTGGACATTGCTGCTAATACTGTGATCTGGGACTACAAAA
BRIS_CoV_19893	TTGGGTGTGGACATTGCTGCTAATACTGTGATCTGGGACTACAAAAGAGA[C/T]GCTCCAGCACATATATCTACTATTGGTGTTTGTTCTATGACTGACATAG
BRIS_CoV_20268	TTACAAGAATTTAAACCCAGGAGTCAAATGGAAATTGATTTCTTAGAATT[A/G]GCTATGGATGAATTCATTGAACGGTATAAATTAGAAGGCTATGCCTTCG
BRIS_CoV_21575	TATTTCTAGTGATGTTCTTGTTAACAACTAAACGAACAATGTTTGTTTTT[C/T]TTGTTTTATTGCCACTAGTCTCTAGTCAGTGTGTTAATYTTACAACCAG
BRIS_CoV_21624	TCTTGTTTTATTGCCACTAGTCTCTAGTCAGTGTGTTAATYTTACAACCA[G/T]AACTCAATTACCCCCTGCATACACTAATTCTTTCACACGTGGTGTTTAT
BRIS_CoV_21637	CCACTAGTCTCTAGTCAGTGTGTTAATYTTACAACCAGAACTCAATTACC[C/T]CCTGCATACACTAATTCTTTCACACGTGGTGTTTATTACCCTGACAAAG
BRIS_CoV_23731	TACTCTAATAACTCTATTGCCATACCCACAAATTTTACTATTAGTGTTAC[C/T]ACAGAAATTCTACCAGTGTCTATGACCAAGACATCAGTAGATTGTACAA
BRIS_CoV_25429	ACATAAACGAACTTATGGATTTGTTTATGAGAATCTTCACAATTGGAACT[G/T]TAACTTTGAAGCAAGGTGAAATCAAGGATGCTACTCCTTCAGATTTTGT
BRIS_CoV_25563	CTCCCTTTCGGATGGCTTATTGTTGGCGTTGCACTTCTTGCTGTTTTTCA[G/T]AGCGCTTCCAAAATCATAACCCTCAAAAAGAGATGGCAACTAGCACTCT
BRIS_CoV_26464	ACGTTTACTCTCGTGTTAAAAATCTGAATTCTTCTAGAGTTCCTGATCTT[C/T]TGGTCTAAACGAACTAAATATTATATTAGTTTTTCTGTTTGGAACTTTA
BRIS_CoV_26681	TTTGCCTATGCCAACAGGAATAGGTTTTTGTATATAATTAAGTTAATTTT[C/T]CTCTGGCTGTTATGGCCAGTAACTTTAGCTTGTTTTGTGCTTGCTGCTG
BRIS_CoV_28580	ACTACCGAAGAGCTACCAGACGAATTCGTGGTGGTGACGGTAAAATGAAA[G/T]ATCTCAGTCCAAGATGGTATTTCTACTACCTAGGAACTGGGCCAGAAGC
BRIS_CoV_28854	AGGCGGCAGTCAAGCCTCTTCTCGTTCCTCATYACGTAGTCGCAACAKTT[C/T]AAGAAATTYAACTCCAGGCAGCAGTAARSGAACTTCTCCTGCTAGAATG
BRIS_CoV_28883	CATYACGTAGTCGCAACAKTTYAAGAAATTCAACTCCAGGCAGCAGTAAR[C/G]GAACTTCTCCTGCTAGAATGGCTGGCAATGGCGGTGATGCTGCTCTTGC
